# Supplementary material for: Gastrointestinal and Hepatological Manifestations in Severe Acute Respiratory Syndrome Coronavirus 2 Infection: Results from the Major COVID Hospital in Serbia
Source: Microorganisms. 2023 Dec 22;12(1):27. doi: 10.3390/microorganisms12010027 (PMC10819747; doi:10.3390/microorganisms12010027)
Supplement: Supplementary file 1 [file microorganisms-12-00027-s001.zip]

Archive with 1 entries (1 files):
- microorganisms-2726072-supplementary.pdf
